# Supplementary material for: Modulating Reaction Kinetics Using an Electrolytic Method to Achieve Efficient Vehicle Identification Number Reappearance
Source: Micromachines (Basel). 2025 May 15;16(5):578. doi: 10.3390/mi16050578 (PMC12114170; doi:10.3390/mi16050578)
Supplement: Supplementary file 1 [file micromachines-16-00578-s001.zip]

Archive with 1 entries (1 files):
- micromachines-3614906-supplementary.pdf
